# Supplementary material for: Broiler Spaghetti Meat Abnormalities: Muscle Characteristics and Metabolomic Profiles
Source: Animals (Basel). 2024 Apr 20;14(8):1236. doi: 10.3390/ani14081236 (PMC11047362; doi:10.3390/ani14081236)
Supplement: Supplementary file 1 [file animals-14-01236-s001.zip › Table S1.xlsx]

## Sheet: Sheet1
Raw material composition	0～21 days old	22～49 days old
Corn，%	61.2	68.6
soybean meal, %	23.5	17.5
peanut meal, %	10.1	4.1
Meat and bone meal, %	0	7
Fishmeal, %	1.2	0
Bone meal, %	2.3	1.1
Stone powder, %	0.4	0.4
Salt, %	0.3	0.3
Premix, %	1	1
total, %	100	100
nutritional level
Metabolizable energy, (MJ/kg)	12.11	12.85
Crude protein, %	21.1	19.9
Ca, %	1	0.9
Available phosphorus, %	0.46	0.45
Lysine, %	1.13	0.98
Methionine, %	0.46	0.37
Methionine+ Cystine, %	0.78	0.63
