# Supplementary material for: Broiler Spaghetti Meat Abnormalities: Muscle Characteristics and Metabolomic Profiles
Source: Animals (Basel). 2024 Apr 20;14(8):1236. doi: 10.3390/ani14081236 (PMC11047362; doi:10.3390/ani14081236)
Supplement: Supplementary file 1 [file animals-14-01236-s001.zip › Table S2.xlsx]

## Sheet: Sheet 1
pathway_id	pathway_name	Total	Hits	Up_hits	Down_hits	Pvalue	-Log10(Pvalue)	FDR	Impact	compounds	Compound_name	links
gga00591	Linoleic acid metabolism	28	3	1	2	0.00349398	2.45667897607923	0.457712022074859	0.0938	C14765; C14827; C14828	13-OxoODE; 9(S)-HPODE; 9,10-DHOME	http://www.kegg.jp/pathway/gga00591+C14765%09red+C14827%09blue+C14828%09blue
gga00020	Citrate cycle (TCA cycle)	20	2	1	1	0.0204564	1.68917144162449	0.817208702630933	0.05	C00122; C00149	Fumaric acid; L-Malic acid	http://www.kegg.jp/pathway/gga00020+C00122%09blue+C00149%09red
gga04672	Intestinal immune network for IgA production	2	1	1	0	0.0223065	1.65156854708535	0.817208702630933	0.5	C15493	9-cis-Retinoic acid	http://www.kegg.jp/pathway/gga04672+C15493%09red
gga00360	Phenylalanine metabolism	60	3	1	2	0.0285854	1.54385640021461	0.817208702630933	0.0875	C00079; C00122; C02505	L-Phenylalanine; Fumaric acid; 2-Phenylacetamide	http://www.kegg.jp/pathway/gga00360+C00079%09red+C00122%09blue+C02505%09blue
gga00830	Retinol metabolism	25	2	1	1	0.0311912	1.50596830843953	0.817208702630933	0.0725	C02094; C15493	beta-Carotene; 9-cis-Retinoic acid	http://www.kegg.jp/pathway/gga00830+C02094%09blue+C15493%09red
gga00620	Pyruvate metabolism	31	2	1	1	0.04637	1.33376316185266	0.898374395932924	0.0408	C00122; C00149	Fumaric acid; L-Malic acid	http://www.kegg.jp/pathway/gga00620+C00122%09blue+C00149%09red
gga00590	Arachidonic acid metabolism	75	3	1	2	0.0503484	1.29801390587094	0.898374395932924	0.024	C05957; C05965; C14775	Prostaglandin J2; 12(S)-HpETE; 14,15-DiHETrE	http://www.kegg.jp/pathway/gga00590+C05957%09blue+C05965%09blue+C14775%09red
gga03320	PPAR signaling pathway	5	1	1	0	0.0548626	1.26072394281859	0.898374395932924	0.2	C15493	9-cis-Retinoic acid	http://www.kegg.jp/pathway/gga03320+C15493%09red
gga04920	Adipocytokine signaling pathway	7	1	1	0	0.0759789	1.11930693019032	1	0.1429	C15493	9-cis-Retinoic acid	http://www.kegg.jp/pathway/gga04920+C15493%09red
gga00340	Histidine metabolism	47	2	2	0	0.0965296	1.01533953879415	1	0.024	C01152; C05570	1-Methylhistidine; Ergothioneine	http://www.kegg.jp/pathway/gga00340+C01152%09red+C05570%09red
gga00190	Oxidative phosphorylation	16	1	0	1	0.165465	0.781293232248238	1	0.1	C00122	Fumaric acid	http://www.kegg.jp/pathway/gga00190+C00122%09blue
gga00350	Tyrosine metabolism	78	2	0	2	0.21736	0.662821035386356	1	0.04	C00122; C01850	Fumaric acid; Rosmarinic acid	http://www.kegg.jp/pathway/gga00350+C00122%09blue+C01850%09blue
gga00220	Arginine biosynthesis	23	1	0	1	0.229188	0.639807545599068	1	0.0204	C00122	Fumaric acid	http://www.kegg.jp/pathway/gga00220+C00122%09blue
gga00250	Alanine, aspartate and glutamate metabolism	28	1	0	1	0.271784	0.565776008601106	1	0.0084	C00122	Fumaric acid	http://www.kegg.jp/pathway/gga00250+C00122%09blue
gga00750	Vitamin B6 metabolism	29	1	0	1	0.280024	0.552804022208032	1	0.0448	C00847	4-Pyridoxic acid	http://www.kegg.jp/pathway/gga00750+C00847%09blue
gga00400	Phenylalanine, tyrosine and tryptophan biosynthesis	34	1	1	0	0.319886	0.495004116733457	1	0.0526	C00079	L-Phenylalanine	http://www.kegg.jp/pathway/gga00400+C00079%09red
gga00500	Starch and sucrose metabolism	37	1	0	1	0.342766	0.465002730608238	1	0.0413	C00029	Uridine diphosphate glucose	http://www.kegg.jp/pathway/gga00500+C00029%09blue
gga00520	Amino sugar and nucleotide sugar metabolism	108	2	0	2	0.343085	0.464598718291753	1	0.0448	C00029; C00329	Uridine diphosphate glucose; Glucosamine	http://www.kegg.jp/pathway/gga00520+C00029%09blue+C00329%09blue
gga00561	Glycerolipid metabolism	38	1	0	1	0.350225	0.455653455080374	1	0.0065	C00029	Uridine diphosphate glucose	http://www.kegg.jp/pathway/gga00561+C00029%09blue
gga00650	Butanoate metabolism	42	1	0	1	0.379246	0.421078717765861	1	0.0074	C00122	Fumaric acid	http://www.kegg.jp/pathway/gga00650+C00122%09blue
gga00900	Terpenoid backbone biosynthesis	45	1	1	0	0.400182	0.397742262033277	1	0.0131	C03461	2-trans,6-trans-Farnesal	http://www.kegg.jp/pathway/gga00900+C03461%09red
gga00052	Galactose metabolism	46	1	0	1	0.407007	0.390397963336866	1	0.0556	C00029	Uridine diphosphate glucose	http://www.kegg.jp/pathway/gga00052+C00029%09blue
gga00053	Ascorbate and aldarate metabolism	50	1	0	1	0.43356	0.362950314728112	1	0.0455	C00029	Uridine diphosphate glucose	http://www.kegg.jp/pathway/gga00053+C00029%09blue
gga00970	Aminoacyl-tRNA biosynthesis	52	1	1	0	0.4464	0.350275488873595	1	0.0179	C00079	L-Phenylalanine	http://www.kegg.jp/pathway/gga00970+C00079%09red
gga00760	Nicotinate and nicotinamide metabolism	55	1	0	1	0.465132	0.33242420359082	1	0.0058	C00122	Fumaric acid	http://www.kegg.jp/pathway/gga00760+C00122%09blue
gga00040	Pentose and glucuronate interconversions	56	1	0	1	0.471237	0.326760293390726	1	0.0517	C00029	Uridine diphosphate glucose	http://www.kegg.jp/pathway/gga00040+C00029%09blue
gga00790	Folate biosynthesis	58	1	0	1	0.483246	0.315831287356303	1	0.0048	C02587	Pyrimidodiazepine	http://www.kegg.jp/pathway/gga00790+C02587%09blue
gga00061	Fatty acid biosynthesis	58	1	1	0	0.483246	0.315831287356303	1	0.0076	C02679	Dodecanoic acid	http://www.kegg.jp/pathway/gga00061+C02679%09red
gga00100	Steroid biosynthesis	58	1	0	1	0.483246	0.315831287356303	1	0.0077	C05443	Vitamin D3	http://www.kegg.jp/pathway/gga00100+C05443%09blue
gga00630	Glyoxylate and dicarboxylate metabolism	62	1	1	0	0.506475	0.295441917852946	1	0.0051	C00149	L-Malic acid	http://www.kegg.jp/pathway/gga00630+C00149%09red
gga00240	Pyrimidine metabolism	65	1	0	1	0.523228	0.281309334376062	1	0.017	C00029	Uridine diphosphate glucose	http://www.kegg.jp/pathway/gga00240+C00029%09blue
gga00524	Neomycin, kanamycin and gentamicin biosynthesis	81	1	0	1	0.603657	0.219209528318103	1	0.012	C00029	Uridine diphosphate glucose	http://www.kegg.jp/pathway/gga00524+C00029%09blue
gga00380	Tryptophan metabolism	83	1	0	1	0.612733	0.212729026794652	1	0.0032	C05830	8-Methoxykynurenate	http://www.kegg.jp/pathway/gga00380+C05830%09blue
gga02010	ABC transporters	138	1	1	0	0.796426	0.0988546272752716	1	0.0072	C00079	L-Phenylalanine	http://www.kegg.jp/pathway/gga02010+C00079%09red
	34	1640	46
