# Supplementary material for: Broiler Spaghetti Meat Abnormalities: Muscle Characteristics and Metabolomic Profiles
Source: Animals (Basel). 2024 Apr 20;14(8):1236. doi: 10.3390/ani14081236 (PMC11047362; doi:10.3390/ani14081236)
Supplement: Supplementary file 1 [file animals-14-01236-s001.zip › Table S3.xlsx]

## Sheet: Sheet 1
metabolites1	metabolites2	correlation	pvalue
Catechol	Catechol	1	0
2,3-Butanediol	Catechol	0.598229	0.039899
Dodecanoic acid	Catechol	-0.646235	0.0231778
Capsidiol	Catechol	-0.582005	0.047106
Isotretinoin	Catechol	-0.641787	0.024462
9(S)-HPODE	Catechol	0.868821	0.000244444
12(S)-HpETE	Catechol	0.621273	0.0310606
Vitamin D3	Catechol	0.747778	0.00516799
1-Methylhistidine	Catechol	-0.639608	0.0251097
Uridine diphosphate gluc...idine diphosphate glucose	Catechol	0.718462	0.00848227
4-Hydroxybenzaldehyde	4-Hydroxybenzaldehyde	1	0
2-Phenylacetamide	4-Hydroxybenzaldehyde	0.852121	0.000432149
(S)-2-Methylmalate	4-Hydroxybenzaldehyde	-0.690591	0.0129065
Acetylcysteine	4-Hydroxybenzaldehyde	-0.809726	0.00141325
Capsidiol	4-Hydroxybenzaldehyde	-0.648788	0.0224632
2-trans,6-trans-Farnesal	4-Hydroxybenzaldehyde	-0.721685	0.00805594
Ergothioneine	4-Hydroxybenzaldehyde	-0.742542	0.00567211
Isotretinoin	4-Hydroxybenzaldehyde	-0.721357	0.00809849
9-cis-Retinoic acid	4-Hydroxybenzaldehyde	-0.768438	0.00350097
Cafestol	4-Hydroxybenzaldehyde	-0.831245	0.000805954
14,15-DiHETrE	4-Hydroxybenzaldehyde	-0.687448	0.0134953
Lithocholic acid	4-Hydroxybenzaldehyde	-0.657277	0.0202023
1-Arachidonoylglycerol	4-Hydroxybenzaldehyde	-0.778971	0.00282771
Fumaric acid	4-Hydroxybenzaldehyde	0.733716	0.00660477
L-Malic acid	4-Hydroxybenzaldehyde	-0.630889	0.0278259
Isopropylparaben	4-Hydroxybenzaldehyde	0.684104	0.0141432
Yohimbine	4-Hydroxybenzaldehyde	-0.89458	8.57034e-05
4-Hydroxybenzaldehyde	2-Phenylacetamide	0.852121	0.000432149
2-Phenylacetamide	2-Phenylacetamide	1	0
(S)-2-Methylmalate	2-Phenylacetamide	-0.690764	0.0128746
Acetylcysteine	2-Phenylacetamide	-0.769396	0.00343516
Capsidiol	2-Phenylacetamide	-0.841749	0.000595464
Pyrimidodiazepine	2-Phenylacetamide	0.674567	0.0161173
2-trans,6-trans-Farnesal	2-Phenylacetamide	-0.749548	0.00500545
Ergothioneine	2-Phenylacetamide	-0.684635	0.0140388
Isotretinoin	2-Phenylacetamide	-0.898891	7.00782e-05
9-cis-Retinoic acid	2-Phenylacetamide	-0.739618	0.00596929
Cafestol	2-Phenylacetamide	-0.775675	0.0030267
12(S)-HpETE	2-Phenylacetamide	0.649228	0.0223419
14,15-DiHETrE	2-Phenylacetamide	-0.818206	0.0011424
Lithocholic acid	2-Phenylacetamide	-0.634689	0.0266172
1-Arachidonoylglycerol	2-Phenylacetamide	-0.861341	0.000318337
beta-Carotene	2-Phenylacetamide	0.619982	0.0315145
Fumaric acid	2-Phenylacetamide	0.721066	0.00813657
L-Malic acid	2-Phenylacetamide	-0.7321	0.0067872
L-Phenylalanine	2-Phenylacetamide	-0.672457	0.01658
Isopropylparaben	2-Phenylacetamide	0.798632	0.00183908
Yohimbine	2-Phenylacetamide	-0.938464	6.26387e-06
Uridine diphosphate gluc...idine diphosphate glucose	2-Phenylacetamide	0.624097	0.0300838
4-Hydroxybenzaldehyde	(S)-2-Methylmalate	-0.690591	0.0129065
2-Phenylacetamide	(S)-2-Methylmalate	-0.690764	0.0128746
(S)-2-Methylmalate	(S)-2-Methylmalate	1	0
Acetylcysteine	(S)-2-Methylmalate	0.816928	0.0011804
2-trans,6-trans-Farnesal	(S)-2-Methylmalate	0.783163	0.00258917
Ergothioneine	(S)-2-Methylmalate	0.903402	5.62163e-05
Lithocholic acid	(S)-2-Methylmalate	0.970033	1.80994e-07
1-Arachidonoylglycerol	(S)-2-Methylmalate	0.689688	0.0130736
Fumaric acid	(S)-2-Methylmalate	-0.715261	0.00892212
Yohimbine	(S)-2-Methylmalate	0.626386	0.0293088
Catechol	2,3-Butanediol	0.598229	0.039899
2,3-Butanediol	2,3-Butanediol	1	0
Glucosamine	2,3-Butanediol	0.735817	0.00637302
Isotretinoin	2,3-Butanediol	-0.578033	0.049001
9(S)-HPODE	2,3-Butanediol	0.832221	0.000784275
12(S)-HpETE	2,3-Butanediol	0.600383	0.0390048
14,15-DiHETrE	2,3-Butanediol	-0.614037	0.0336668
Vitamin D3	2,3-Butanediol	0.588585	0.0440806
9,10-DHOME	2,3-Butanediol	0.724255	0.00772766
Prostaglandin J2	2,3-Butanediol	0.649065	0.0223868
4-Hydroxybenzaldehyde	Acetylcysteine	-0.809726	0.00141325
2-Phenylacetamide	Acetylcysteine	-0.769396	0.00343516
(S)-2-Methylmalate	Acetylcysteine	0.816928	0.0011804
Acetylcysteine	Acetylcysteine	1	0
Capsidiol	Acetylcysteine	0.637157	0.0258529
2-trans,6-trans-Farnesal	Acetylcysteine	0.709905	0.00969595
Ergothioneine	Acetylcysteine	0.724548	0.00769085
Isotretinoin	Acetylcysteine	0.697603	0.0116617
9-cis-Retinoic acid	Acetylcysteine	0.741525	0.00577424
Cafestol	Acetylcysteine	0.789544	0.00225593
14,15-DiHETrE	Acetylcysteine	0.769756	0.00341069
Lithocholic acid	Acetylcysteine	0.860359	0.000329208
1-Arachidonoylglycerol	Acetylcysteine	0.744024	0.00552584
Fumaric acid	Acetylcysteine	-0.731973	0.00680174
L-Phenylalanine	Acetylcysteine	0.744281	0.00550077
Isopropylparaben	Acetylcysteine	-0.684406	0.0140838
Yohimbine	Acetylcysteine	0.722135	0.00799768
2,3-Butanediol	Glucosamine	0.735817	0.00637302
Glucosamine	Glucosamine	1	0
12(S)-HpETE	Glucosamine	0.588921	0.0439298
Vitamin D3	Glucosamine	0.60856	0.0357409
9,10-DHOME	Glucosamine	0.916711	2.74108e-05
Prostaglandin J2	Glucosamine	0.90882	4.25188e-05
Catechol	Dodecanoic acid	-0.646235	0.0231778
Dodecanoic acid	Dodecanoic acid	1	0
Capsidiol	Dodecanoic acid	0.677833	0.0154198
Pyrimidodiazepine	Dodecanoic acid	-0.63503	0.0265108
Isotretinoin	Dodecanoic acid	0.735983	0.00635494
9-cis-Retinoic acid	Dodecanoic acid	0.615625	0.0330818
9(S)-HPODE	Dodecanoic acid	-0.671444	0.0168057
Cafestol	Dodecanoic acid	0.62107	0.0311317
14,15-DiHETrE	Dodecanoic acid	0.747558	0.00518843
1-Arachidonoylglycerol	Dodecanoic acid	0.694918	0.0121274
Fumaric acid	Dodecanoic acid	-0.612259	0.0343304
Catechol	Capsidiol	-0.582005	0.047106
4-Hydroxybenzaldehyde	Capsidiol	-0.648788	0.0224632
2-Phenylacetamide	Capsidiol	-0.841749	0.000595464
Acetylcysteine	Capsidiol	0.637157	0.0258529
Dodecanoic acid	Capsidiol	0.677833	0.0154198
Capsidiol	Capsidiol	1	0
Pyrimidodiazepine	Capsidiol	-0.618478	0.0320492
2-trans,6-trans-Farnesal	Capsidiol	0.621896	0.0308431
Isotretinoin	Capsidiol	0.963604	4.73153e-07
9-cis-Retinoic acid	Capsidiol	0.794064	0.00204048
Cafestol	Capsidiol	0.681087	0.0147472
12(S)-HpETE	Capsidiol	-0.721332	0.00810175
14,15-DiHETrE	Capsidiol	0.877262	0.000177899
1-Arachidonoylglycerol	Capsidiol	0.853369	0.00041513
beta-Carotene	Capsidiol	-0.607839	0.0360205
Isopropylparaben	Capsidiol	-0.789814	0.00224256
Yohimbine	Capsidiol	0.865556	0.000274834
8-Methoxykynurenate	8-Methoxykynurenate	1	0
12(S)-HpETE	8-Methoxykynurenate	0.640957	0.0247075
Vitamin D3	8-Methoxykynurenate	0.627683	0.028876
2-Phenylacetamide	Pyrimidodiazepine	0.674567	0.0161173
Dodecanoic acid	Pyrimidodiazepine	-0.63503	0.0265108
Capsidiol	Pyrimidodiazepine	-0.618478	0.0320492
Pyrimidodiazepine	Pyrimidodiazepine	1	0
13-OxoODE	Pyrimidodiazepine	-0.694997	0.0121134
Isotretinoin	Pyrimidodiazepine	-0.645765	0.0233112
Cafestol	Pyrimidodiazepine	-0.631584	0.0276018
14,15-DiHETrE	Pyrimidodiazepine	-0.682165	0.0145292
beta-Carotene	Pyrimidodiazepine	0.615507	0.033125
L-Malic acid	Pyrimidodiazepine	-0.662395	0.0189222
L-Phenylalanine	Pyrimidodiazepine	-0.843416	0.000566439
Isopropylparaben	Pyrimidodiazepine	0.675567	0.0159013
4-Pyridoxic acid	Pyrimidodiazepine	0.714715	0.00899878
4-Hydroxybenzaldehyde	2-trans,6-trans-Farnesal	-0.721685	0.00805594
2-Phenylacetamide	2-trans,6-trans-Farnesal	-0.749548	0.00500545
(S)-2-Methylmalate	2-trans,6-trans-Farnesal	0.783163	0.00258917
Acetylcysteine	2-trans,6-trans-Farnesal	0.709905	0.00969595
Capsidiol	2-trans,6-trans-Farnesal	0.621896	0.0308431
2-trans,6-trans-Farnesal	2-trans,6-trans-Farnesal	1	0
Ergothioneine	2-trans,6-trans-Farnesal	0.736382	0.00631173
Isotretinoin	2-trans,6-trans-Farnesal	0.682127	0.0145369
9-cis-Retinoic acid	2-trans,6-trans-Farnesal	0.583152	0.0465681
Cafestol	2-trans,6-trans-Farnesal	0.675873	0.0158355
14,15-DiHETrE	2-trans,6-trans-Farnesal	0.796755	0.0019199
Rosmarinic acid	2-trans,6-trans-Farnesal	-0.581111	0.0475278
Lithocholic acid	2-trans,6-trans-Farnesal	0.748362	0.00511394
1-Arachidonoylglycerol	2-trans,6-trans-Farnesal	0.869838	0.000235534
Fumaric acid	2-trans,6-trans-Farnesal	-0.76371	0.00383996
Isopropylparaben	2-trans,6-trans-Farnesal	-0.618319	0.0321063
Yohimbine	2-trans,6-trans-Farnesal	0.721816	0.00803898
4-Hydroxybenzaldehyde	Ergothioneine	-0.742542	0.00567211
2-Phenylacetamide	Ergothioneine	-0.684635	0.0140388
(S)-2-Methylmalate	Ergothioneine	0.903402	5.62163e-05
Acetylcysteine	Ergothioneine	0.724548	0.00769085
2-trans,6-trans-Farnesal	Ergothioneine	0.736382	0.00631173
Ergothioneine	Ergothioneine	1	0
Lithocholic acid	Ergothioneine	0.87489	0.000194957
1-Arachidonoylglycerol	Ergothioneine	0.604353	0.0373947
Fumaric acid	Ergothioneine	-0.801664	0.00171408
Yohimbine	Ergothioneine	0.617169	0.0325201
Pyrimidodiazepine	13-OxoODE	-0.694997	0.0121134
13-OxoODE	13-OxoODE	1	0
beta-Carotene	13-OxoODE	-0.782577	0.00262156
L-Malic acid	13-OxoODE	0.833095	0.000765241
L-Phenylalanine	13-OxoODE	0.806877	0.00151448
Isopropylparaben	13-OxoODE	-0.590267	0.0433298
4-Pyridoxic acid	13-OxoODE	-0.757219	0.0043452
Uridine diphosphate gluc...idine diphosphate glucose	13-OxoODE	-0.615888	0.0329858
Catechol	Isotretinoin	-0.641787	0.024462
4-Hydroxybenzaldehyde	Isotretinoin	-0.721357	0.00809849
2-Phenylacetamide	Isotretinoin	-0.898891	7.00782e-05
2,3-Butanediol	Isotretinoin	-0.578033	0.049001
Acetylcysteine	Isotretinoin	0.697603	0.0116617
Dodecanoic acid	Isotretinoin	0.735983	0.00635494
Capsidiol	Isotretinoin	0.963604	4.73153e-07
Pyrimidodiazepine	Isotretinoin	-0.645765	0.0233112
2-trans,6-trans-Farnesal	Isotretinoin	0.682127	0.0145369
Isotretinoin	Isotretinoin	1	0
9-cis-Retinoic acid	Isotretinoin	0.810398	0.00139013
9(S)-HPODE	Isotretinoin	-0.632997	0.0271506
Cafestol	Isotretinoin	0.75847	0.00424418
12(S)-HpETE	Isotretinoin	-0.769436	0.00343244
14,15-DiHETrE	Isotretinoin	0.934524	8.48509e-06
1-Arachidonoylglycerol	Isotretinoin	0.875124	0.000193218
Vitamin D3	Isotretinoin	-0.637964	0.0256064
beta-Carotene	Isotretinoin	-0.646637	0.0230642
Fumaric acid	Isotretinoin	-0.596353	0.0406894
L-Malic acid	Isotretinoin	0.590875	0.0430607
L-Phenylalanine	Isotretinoin	0.625389	0.0296446
Isopropylparaben	Isotretinoin	-0.78994	0.00223639
9,10-DHOME	Isotretinoin	-0.637225	0.0258321
Yohimbine	Isotretinoin	0.878002	0.000172823
4-Hydroxybenzaldehyde	9-cis-Retinoic acid	-0.768438	0.00350097
2-Phenylacetamide	9-cis-Retinoic acid	-0.739618	0.00596929
Acetylcysteine	9-cis-Retinoic acid	0.741525	0.00577424
Dodecanoic acid	9-cis-Retinoic acid	0.615625	0.0330818
Capsidiol	9-cis-Retinoic acid	0.794064	0.00204048
2-trans,6-trans-Farnesal	9-cis-Retinoic acid	0.583152	0.0465681
Isotretinoin	9-cis-Retinoic acid	0.810398	0.00139013
9-cis-Retinoic acid	9-cis-Retinoic acid	1	0
Cafestol	9-cis-Retinoic acid	0.89875	7.05494e-05
14,15-DiHETrE	9-cis-Retinoic acid	0.756	0.00444546
1-Arachidonoylglycerol	9-cis-Retinoic acid	0.837806	0.000668746
Vitamin D3	9-cis-Retinoic acid	-0.654515	0.0209189
Fumaric acid	9-cis-Retinoic acid	-0.698186	0.0115624
1-Methylhistidine	9-cis-Retinoic acid	0.663007	0.0187732
Yohimbine	9-cis-Retinoic acid	0.848241	0.000488526
Catechol	9(S)-HPODE	0.868821	0.000244444
2,3-Butanediol	9(S)-HPODE	0.832221	0.000784275
Dodecanoic acid	9(S)-HPODE	-0.671444	0.0168057
Isotretinoin	9(S)-HPODE	-0.632997	0.0271506
9(S)-HPODE	9(S)-HPODE	1	0
12(S)-HpETE	9(S)-HPODE	0.707154	0.0101122
Vitamin D3	9(S)-HPODE	0.702191	0.010897
9,10-DHOME	9(S)-HPODE	0.618628	0.0319959
4-Hydroxybenzaldehyde	Cafestol	-0.831245	0.000805954
2-Phenylacetamide	Cafestol	-0.775675	0.0030267
Acetylcysteine	Cafestol	0.789544	0.00225593
Dodecanoic acid	Cafestol	0.62107	0.0311317
Capsidiol	Cafestol	0.681087	0.0147472
Pyrimidodiazepine	Cafestol	-0.631584	0.0276018
2-trans,6-trans-Farnesal	Cafestol	0.675873	0.0158355
Isotretinoin	Cafestol	0.75847	0.00424418
9-cis-Retinoic acid	Cafestol	0.89875	7.05494e-05
Cafestol	Cafestol	1	0
14,15-DiHETrE	Cafestol	0.772855	0.00320533
1-Arachidonoylglycerol	Cafestol	0.767462	0.00356902
Vitamin D3	Cafestol	-0.601775	0.0384347
Fumaric acid	Cafestol	-0.792877	0.00209543
L-Phenylalanine	Cafestol	0.635525	0.0263566
1-Methylhistidine	Cafestol	0.774612	0.00309309
Yohimbine	Cafestol	0.789659	0.00225024
Catechol	12(S)-HpETE	0.621273	0.0310606
2-Phenylacetamide	12(S)-HpETE	0.649228	0.0223419
2,3-Butanediol	12(S)-HpETE	0.600383	0.0390048
Glucosamine	12(S)-HpETE	0.588921	0.0439298
Capsidiol	12(S)-HpETE	-0.721332	0.00810175
8-Methoxykynurenate	12(S)-HpETE	0.640957	0.0247075
Isotretinoin	12(S)-HpETE	-0.769436	0.00343244
9(S)-HPODE	12(S)-HpETE	0.707154	0.0101122
12(S)-HpETE	12(S)-HpETE	1	0
14,15-DiHETrE	12(S)-HpETE	-0.703581	0.0106728
9,10-DHOME	12(S)-HpETE	0.632899	0.0271817
4-Hydroxybenzaldehyde	14,15-DiHETrE	-0.687448	0.0134953
2-Phenylacetamide	14,15-DiHETrE	-0.818206	0.0011424
2,3-Butanediol	14,15-DiHETrE	-0.614037	0.0336668
Acetylcysteine	14,15-DiHETrE	0.769756	0.00341069
Dodecanoic acid	14,15-DiHETrE	0.747558	0.00518843
Capsidiol	14,15-DiHETrE	0.877262	0.000177899
Pyrimidodiazepine	14,15-DiHETrE	-0.682165	0.0145292
2-trans,6-trans-Farnesal	14,15-DiHETrE	0.796755	0.0019199
Isotretinoin	14,15-DiHETrE	0.934524	8.48509e-06
9-cis-Retinoic acid	14,15-DiHETrE	0.756	0.00444546
Cafestol	14,15-DiHETrE	0.772855	0.00320533
12(S)-HpETE	14,15-DiHETrE	-0.703581	0.0106728
14,15-DiHETrE	14,15-DiHETrE	1	0
Rosmarinic acid	14,15-DiHETrE	-0.645088	0.0235042
Lithocholic acid	14,15-DiHETrE	0.579509	0.0482909
1-Arachidonoylglycerol	14,15-DiHETrE	0.852439	0.000427754
beta-Carotene	14,15-DiHETrE	-0.600094	0.0391241
Fumaric acid	14,15-DiHETrE	-0.656396	0.0204288
L-Phenylalanine	14,15-DiHETrE	0.660251	0.019451
Isopropylparaben	14,15-DiHETrE	-0.730808	0.00693584
9,10-DHOME	14,15-DiHETrE	-0.580785	0.0476824
Yohimbine	14,15-DiHETrE	0.775391	0.00304438
2-trans,6-trans-Farnesal	Rosmarinic acid	-0.581111	0.0475278
14,15-DiHETrE	Rosmarinic acid	-0.645088	0.0235042
Rosmarinic acid	Rosmarinic acid	1	0
4-Hydroxybenzaldehyde	Lithocholic acid	-0.657277	0.0202023
2-Phenylacetamide	Lithocholic acid	-0.634689	0.0266172
(S)-2-Methylmalate	Lithocholic acid	0.970033	1.80994e-07
Acetylcysteine	Lithocholic acid	0.860359	0.000329208
2-trans,6-trans-Farnesal	Lithocholic acid	0.748362	0.00511394
Ergothioneine	Lithocholic acid	0.87489	0.000194957
14,15-DiHETrE	Lithocholic acid	0.579509	0.0482909
Lithocholic acid	Lithocholic acid	1	0
1-Arachidonoylglycerol	Lithocholic acid	0.628259	0.0286852
Fumaric acid	Lithocholic acid	-0.686142	0.0137457
4-Hydroxybenzaldehyde	1-Arachidonoylglycerol	-0.778971	0.00282771
2-Phenylacetamide	1-Arachidonoylglycerol	-0.861341	0.000318337
(S)-2-Methylmalate	1-Arachidonoylglycerol	0.689688	0.0130736
Acetylcysteine	1-Arachidonoylglycerol	0.744024	0.00552584
Dodecanoic acid	1-Arachidonoylglycerol	0.694918	0.0121274
Capsidiol	1-Arachidonoylglycerol	0.853369	0.00041513
2-trans,6-trans-Farnesal	1-Arachidonoylglycerol	0.869838	0.000235534
Ergothioneine	1-Arachidonoylglycerol	0.604353	0.0373947
Isotretinoin	1-Arachidonoylglycerol	0.875124	0.000193218
9-cis-Retinoic acid	1-Arachidonoylglycerol	0.837806	0.000668746
Cafestol	1-Arachidonoylglycerol	0.767462	0.00356902
14,15-DiHETrE	1-Arachidonoylglycerol	0.852439	0.000427754
Lithocholic acid	1-Arachidonoylglycerol	0.628259	0.0286852
1-Arachidonoylglycerol	1-Arachidonoylglycerol	1	0
Fumaric acid	1-Arachidonoylglycerol	-0.762381	0.00393957
Isopropylparaben	1-Arachidonoylglycerol	-0.733929	0.0065809
Yohimbine	1-Arachidonoylglycerol	0.903081	5.71238e-05
Catechol	Vitamin D3	0.747778	0.00516799
2,3-Butanediol	Vitamin D3	0.588585	0.0440806
Glucosamine	Vitamin D3	0.60856	0.0357409
8-Methoxykynurenate	Vitamin D3	0.627683	0.028876
Isotretinoin	Vitamin D3	-0.637964	0.0256064
9-cis-Retinoic acid	Vitamin D3	-0.654515	0.0209189
9(S)-HPODE	Vitamin D3	0.702191	0.010897
Cafestol	Vitamin D3	-0.601775	0.0384347
Vitamin D3	Vitamin D3	1	0
1-Methylhistidine	Vitamin D3	-0.790949	0.00218719
2-Phenylacetamide	beta-Carotene	0.619982	0.0315145
Capsidiol	beta-Carotene	-0.607839	0.0360205
Pyrimidodiazepine	beta-Carotene	0.615507	0.033125
13-OxoODE	beta-Carotene	-0.782577	0.00262156
Isotretinoin	beta-Carotene	-0.646637	0.0230642
14,15-DiHETrE	beta-Carotene	-0.600094	0.0391241
beta-Carotene	beta-Carotene	1	0
L-Malic acid	beta-Carotene	-0.786872	0.00239119
L-Phenylalanine	beta-Carotene	-0.805899	0.00155048
Isopropylparaben	beta-Carotene	0.895359	8.26923e-05
4-Pyridoxic acid	beta-Carotene	0.634874	0.0265594
4-Hydroxybenzaldehyde	Fumaric acid	0.733716	0.00660477
2-Phenylacetamide	Fumaric acid	0.721066	0.00813657
(S)-2-Methylmalate	Fumaric acid	-0.715261	0.00892212
Acetylcysteine	Fumaric acid	-0.731973	0.00680174
Dodecanoic acid	Fumaric acid	-0.612259	0.0343304
2-trans,6-trans-Farnesal	Fumaric acid	-0.76371	0.00383996
Ergothioneine	Fumaric acid	-0.801664	0.00171408
Isotretinoin	Fumaric acid	-0.596353	0.0406894
9-cis-Retinoic acid	Fumaric acid	-0.698186	0.0115624
Cafestol	Fumaric acid	-0.792877	0.00209543
14,15-DiHETrE	Fumaric acid	-0.656396	0.0204288
Lithocholic acid	Fumaric acid	-0.686142	0.0137457
1-Arachidonoylglycerol	Fumaric acid	-0.762381	0.00393957
Fumaric acid	Fumaric acid	1	0
Yohimbine	Fumaric acid	-0.682366	0.0144889
4-Hydroxybenzaldehyde	L-Malic acid	-0.630889	0.0278259
2-Phenylacetamide	L-Malic acid	-0.7321	0.0067872
Pyrimidodiazepine	L-Malic acid	-0.662395	0.0189222
13-OxoODE	L-Malic acid	0.833095	0.000765241
Isotretinoin	L-Malic acid	0.590875	0.0430607
beta-Carotene	L-Malic acid	-0.786872	0.00239119
L-Malic acid	L-Malic acid	1	0
L-Phenylalanine	L-Malic acid	0.667451	0.017717
Isopropylparaben	L-Malic acid	-0.746393	0.00529793
4-Pyridoxic acid	L-Malic acid	-0.790493	0.00220929
Uridine diphosphate gluc...idine diphosphate glucose	L-Malic acid	-0.828834	0.000861475
2-Phenylacetamide	L-Phenylalanine	-0.672457	0.01658
Acetylcysteine	L-Phenylalanine	0.744281	0.00550077
Pyrimidodiazepine	L-Phenylalanine	-0.843416	0.000566439
13-OxoODE	L-Phenylalanine	0.806877	0.00151448
Isotretinoin	L-Phenylalanine	0.625389	0.0296446
Cafestol	L-Phenylalanine	0.635525	0.0263566
14,15-DiHETrE	L-Phenylalanine	0.660251	0.019451
beta-Carotene	L-Phenylalanine	-0.805899	0.00155048
L-Malic acid	L-Phenylalanine	0.667451	0.017717
L-Phenylalanine	L-Phenylalanine	1	0
Isopropylparaben	L-Phenylalanine	-0.775593	0.00303181
4-Pyridoxic acid	L-Phenylalanine	-0.63945	0.0251571
Catechol	1-Methylhistidine	-0.639608	0.0251097
9-cis-Retinoic acid	1-Methylhistidine	0.663007	0.0187732
Cafestol	1-Methylhistidine	0.774612	0.00309309
Vitamin D3	1-Methylhistidine	-0.790949	0.00218719
1-Methylhistidine	1-Methylhistidine	1	0
4-Pyridoxic acid	1-Methylhistidine	-0.649358	0.0223059
Uridine diphosphate gluc...idine diphosphate glucose	1-Methylhistidine	-0.652336	0.0214971
4-Hydroxybenzaldehyde	Isopropylparaben	0.684104	0.0141432
2-Phenylacetamide	Isopropylparaben	0.798632	0.00183908
Acetylcysteine	Isopropylparaben	-0.684406	0.0140838
Capsidiol	Isopropylparaben	-0.789814	0.00224256
Pyrimidodiazepine	Isopropylparaben	0.675567	0.0159013
2-trans,6-trans-Farnesal	Isopropylparaben	-0.618319	0.0321063
13-OxoODE	Isopropylparaben	-0.590267	0.0433298
Isotretinoin	Isopropylparaben	-0.78994	0.00223639
14,15-DiHETrE	Isopropylparaben	-0.730808	0.00693584
1-Arachidonoylglycerol	Isopropylparaben	-0.733929	0.0065809
beta-Carotene	Isopropylparaben	0.895359	8.26923e-05
L-Malic acid	Isopropylparaben	-0.746393	0.00529793
L-Phenylalanine	Isopropylparaben	-0.775593	0.00303181
Isopropylparaben	Isopropylparaben	1	0
Yohimbine	Isopropylparaben	-0.752466	0.00474593
Pyrimidodiazepine	4-Pyridoxic acid	0.714715	0.00899878
13-OxoODE	4-Pyridoxic acid	-0.757219	0.0043452
beta-Carotene	4-Pyridoxic acid	0.634874	0.0265594
L-Malic acid	4-Pyridoxic acid	-0.790493	0.00220929
L-Phenylalanine	4-Pyridoxic acid	-0.63945	0.0251571
1-Methylhistidine	4-Pyridoxic acid	-0.649358	0.0223059
4-Pyridoxic acid	4-Pyridoxic acid	1	0
Uridine diphosphate gluc...idine diphosphate glucose	4-Pyridoxic acid	0.672111	0.0166567
2,3-Butanediol	9,10-DHOME	0.724255	0.00772766
Glucosamine	9,10-DHOME	0.916711	2.74108e-05
Isotretinoin	9,10-DHOME	-0.637225	0.0258321
9(S)-HPODE	9,10-DHOME	0.618628	0.0319959
12(S)-HpETE	9,10-DHOME	0.632899	0.0271817
14,15-DiHETrE	9,10-DHOME	-0.580785	0.0476824
9,10-DHOME	9,10-DHOME	1	0
Prostaglandin J2	9,10-DHOME	0.953633	1.5611e-06
2,3-Butanediol	Prostaglandin J2	0.649065	0.0223868
Glucosamine	Prostaglandin J2	0.90882	4.25188e-05
9,10-DHOME	Prostaglandin J2	0.953633	1.5611e-06
Prostaglandin J2	Prostaglandin J2	1	0
4-Hydroxybenzaldehyde	Yohimbine	-0.89458	8.57034e-05
2-Phenylacetamide	Yohimbine	-0.938464	6.26387e-06
(S)-2-Methylmalate	Yohimbine	0.626386	0.0293088
Acetylcysteine	Yohimbine	0.722135	0.00799768
Capsidiol	Yohimbine	0.865556	0.000274834
2-trans,6-trans-Farnesal	Yohimbine	0.721816	0.00803898
Ergothioneine	Yohimbine	0.617169	0.0325201
Isotretinoin	Yohimbine	0.878002	0.000172823
9-cis-Retinoic acid	Yohimbine	0.848241	0.000488526
Cafestol	Yohimbine	0.789659	0.00225024
14,15-DiHETrE	Yohimbine	0.775391	0.00304438
1-Arachidonoylglycerol	Yohimbine	0.903081	5.71238e-05
Fumaric acid	Yohimbine	-0.682366	0.0144889
Isopropylparaben	Yohimbine	-0.752466	0.00474593
Yohimbine	Yohimbine	1	0
Catechol	Uridine diphosphate gluc...idine diphosphate glucose	0.718462	0.00848227
2-Phenylacetamide	Uridine diphosphate gluc...idine diphosphate glucose	0.624097	0.0300838
13-OxoODE	Uridine diphosphate gluc...idine diphosphate glucose	-0.615888	0.0329858
L-Malic acid	Uridine diphosphate gluc...idine diphosphate glucose	-0.828834	0.000861475
1-Methylhistidine	Uridine diphosphate gluc...idine diphosphate glucose	-0.652336	0.0214971
4-Pyridoxic acid	Uridine diphosphate gluc...idine diphosphate glucose	0.672111	0.0166567
Uridine diphosphate gluc...idine diphosphate glucose	Uridine diphosphate gluc...idine diphosphate glucose	1	0
